# Supplementary material for: Biodiversity Assessment in Incomplete Inventories: Leaf Litter Ant Communities in Several Types of Bornean Rain Forest
Source: PLoS One. 2012 Jul 16;7(7):e40729. doi: 10.1371/journal.pone.0040729 (PMC3398027; doi:10.1371/journal.pone.0040729)
Supplement: Table S1 — List of ant species and their numbers of occurrences in the four forest types. (XLSX) [file pone.0040729.s001.xlsx]

## Sheet: Tabelle1
Supporting information 1. List of ant species and their numbers of occurrences in the four forest types.
Ant species	Alluvial forest	Limestone forest	Kerangas	Dipterocarp forest	All forest types
Aenictinae
Aenictus chapmani Wilson 1964	-	2	-	-	2
Amblyoponinae
Amblyopone sp. 1	1	-	1	-	2
Amblyopone sp. 2	-	1	-	1	2
Prionopelta kraepelini Forel 1905	-	2	-	-	2
Mystrium camillae Emery 1889	7	6	3	2	18
Cerapachyinae
Cerapachys sp. 1 (complex of at least 3 species)	13	17	5	4	39
Cerapachys sp. 2	-	1	-	-	1
Cerapachys sp. 3	-	1	-	-	1
Cerapachys sp. 4	-	2	-	1	3
Cerapachys sp. 5	1	1	-	-	2
Cerapachys sp. 8	2	1	-	1	4
Cerapachys sp. 9	1	-	-	-	1
Cerapachys paradoxus Borowiec 2009	-	-	1	-	1
Dolichoderinae
Philidris sp. 1	3	5	-	1	9
Technomyrmex kraepelini Forel 1905	-	7	-	-	7
Technomyrmex lisae Forel 1913	1	8	1	3	13
Technomyrmex modiglianii Emery 1900	-	-	3	-	3
Tapinoma melanocephalum (Fabricius 1793)	1	1	-	-	2
Ectatomminae
Gnamptogenys posteropsis (Gregg 1951)	1	1	1	-	3
Gnamptogenys binghamii Forel 1900	1	2	2	5	10
Gnamptogenys palamala Lattke 2004	1	1	-	-	2
Gnamptogenys cribrata Emery 1900	11	16	3	8	38
Gnamptogenys treta Lattke 2004	-	1	-	-	1
Gnamptogenys ortostoma Lattke 2004	-	1	-	-	1
Gnamptogenys cf. costata (Emery 1889)	-	-	-	1	1
Formicinae
Acropyga sp. 2	2	-	-	-	2
Acropyga sp. 3	2	-	1	-	3
Acropyga sp. 1	-	-	4	2	6
Camponotus gigas (Latreille 1802)	-	1	-	-	1
Camponotus arrogans (Smith 1858)	-	1	-	-	1
Myrmoteras donisthorpei Wheeler 1916	1	5	-	3	9
Myrmoteras chondrogastrum Moffett 1985	-	1	-	-	1
Myrmoteras diastematum Moffett 1985	-	1	-	1	2
Paratrechina longicornis (Latreille 1802)	-	-	2	-	2
Paratrechina1 sp. 1	20	23	5	4	52
Paratrechina1 sp. 2	1	10	3	7	21
Paratrechina1 sp. 3	-	1	-	-	1
Paratrechina1 sp. 4	-	1	-	-	1
Paratrechina1 sp. 5	-	1	-	1	2
Polyrhachis (Campomyrma) equina Smith 1857	-	2	-	-	2
Polyrhachis (Myrma) nigropilosa Mayr 1872	-	-	-	1	1
Pseudolasius sp. 1	-	-	9	4	13
Pseudolasius sp. 2	2	-	-	-	2
Pseudolasius sp. 3	-	-	-	1	1
Pseudolasius sp. 4	-	-	-	4	4
Leptanillinae
Leptanilla sp. 1	2	4	-	-	6
Leptanilla sp. 1b	-	1	-	1	2
Leptanilla sp. 2	1	-	-	-	1
Leptanilla sp. 3	4	-	-	-	4
Leptanilla sp. 4	-	2	-	-	2
Leptanillinae indet. sp. 1	-	1	-	-	1
Leptanillinae indet. sp. 2	-	-	1	-	1
Protanilla rafflesi Taylor 1990	1	1	-	-	2
Myrmicinae
Acanthomyrmex ferox Emery 1893	1	16	-	1	18
Aphaenogaster sp. 1	1	-	1	-	2
Calyptomyrmex sp. 1	2	-	-	-	2
Carebara sp. 1	20	10	5	6	41
Carebara sp. 2	20	23	3	4	50
Carebara sp. 3	2	1	12	11	26
Carebara sp. 4	-	2	-	9	11
Carebara sp. 5	1	-	-	-	1
Carebara sp. 6	2	-	-	-	2
Cataulacus horridus Smith 1857	-	-	1	-	1
Crematogaster modiglianii Emery 1900	1	3	1	-	5
Crematogaster sp. 1	6	9	15	17	47
Crematogaster sp. 10	-	-	-	1	1
Crematogaster sp. 11	-	-	-	1	1
Crematogaster sp. 2	1	8	-	-	9
Crematogaster sp. 3	-	1	1	-	2
Dacetinops cirrosus Taylor 1985	1	-	-	-	1
Eurhopalothrix elke Mezger & Pfeiffer 2010	-	-	-	3	3
Eurhopalotrhix jennya Taylor 1990	-	9	-	-	9
Eurhopalotrhix omnivaga Taylor 1990	1	4	-	6	11
Lophomyrmex bedoti Emery 1893	10	18	4	2	34
Lophomyrmex longicornis Rigato 1994	7	8	3	1	19
Lordomyrma reticulata Lucky & Sarnat 2009	-	2	-	-	2
Lordomyrma sp. 2	-	-	1	-	1
Mayriella cf. transfuga Baroni Urbani 1977	1	-	-	-	1
Meranoplus malaysianus Schödl 1998	3	-	-	-	3
Monomorium floricola (Jerdon 1851)	1	-	-	-	1
Monomorium sp. 1	20	29	4	16	69
Monomorium sp. 1a	1	-	-	1	2
Monomorium sp. 2	4	3	2	2	11
Monomorium sp. 4	-	-	-	1	1
Myrmecina sp. 1	10	1	-	4	15
Myrmecina sp. 1b	-	-	1	-	1
Myrmecina sp. 2	10	-	-	7	17
Myrmicaria sp. 2	2	-	-	-	2
Myrmicaria subcarinata (Smith 1857)	5	-	-	1	6
Pheidole aglae Forel 1913	1	4	3	-	8
Pheidole annexus Eguchi 2001	1	9	-	1	11
Pheidole aristotelis Forel 1911	3	11	5	-	19
Pheidole butteli Forel 1913	1	-	1	-	2
Pheidole cariniceps Eguchi 2001	-	-	1	-	1
Pheidole clypeocornis/ hortensis	1	1	-	1	3
Pheidole deltea Eguchi 2001	-	3	-	-	3
Pheidole gombakensis Eguchi 2001	3	11	3	1	18
Pheidole inornata Eguchi 2001	-	1	-	2	3
Pheidole longipes/ comata	-	-	1	2	3
Pheidole lucioccipitalis Eguchi 2001	4	-	2	4	10
Pheidole merimbun/ planidorsum	2	1	-	1	4
Pheidole parvicorpus Eguchi 2001	-	-	10	-	10
Pheidole poringensis Eguchi 2001	-	4	1	1	6
Pheidole quadrensis Forel 1913	-	4	3	-	7
Pheidole quadricuspis Emery 1900	2	-	-	-	2
Pheidole rabo Forel 1913	10	6	3	4	23
Pheidole retivertex Eguchi 2001	-	1	3	-	4
Pheidole rugifera Eguchi 2001	-	1	1	7	9
Pheidole sabahna Eguchi 2000	-	1	-	3	4
Pheidole sauberi Forel 1905	1	5	-	-	6
Pheidole sp. near aristotelis Forel 1911	-	6	-	-	6
Pheidole sp. near kikutai Eguchi 2001	-	1	-	-	1
Pheidole upeneci Forel 1913	7	3	1	-	11
Pheidologeton affinis (Jerdon 1851)	12	5	-	2	19
Pheidologeton pygmaeus Emery 1887	5	1	1	-	7
Pheidologeton sp. near silenus (Smith 1858)	-	1	-	-	1
Pristomyrmex cf. profunda Wang 2003	-	1	-	-	1
Pristomyrmex rigidus Wang 2003	-	5	-	-	5
Proatta butteli Forel 1912	-	18	-	2	20
Propodilobus pingorum (DuBois 1998)	-	2	-	-	2
Pyramica aello Bolton 2000	3	5	-	3	11
Pyramica cf. mutica (Brown 1949)	-	-	1	-	1
Pyramica dohertyi (Emery 1897)	1	-	-	-	1
Pyramica dyschima Bolton 2000	2	-	-	-	2
Pyramica mitis Brown 2000	2	-	1	-	3
Pyramica mnemosyne Bolton 2000	1	-	-	1	2
Pyramica sp. near disjuncta Bolton 2000	-	-	-	1	1
Recurvidris browni Bolton 1992	18	-	-	-	18
Stenammini gen. indet. sp. 1	1	1	-	-	2
Strumigenys aechme Bolton 2000	1	8	-	2	11
Strumigenys amasara Bolton 2000	-	3	1	-	4
Strumigenys cygarix Bolton 2000	-	-	-	1	1
Strumigenys doriae Emery 1887	-	2	-	-	2
Strumigenys fuarda Bolton 2000	-	3	-	-	3
Strumigenys ignota Bolton 2000	2	-	1	-	3
Strumigenys indigatrix Wheeler 1919	1	-	-	-	1
Strumigenys inhonesta Bolton 2000	2	2	-	-	4
Strumigenys juliae Forel 1905	-	1	-	-	1
Strumigenys kapryx Bolton 2000	6	-	-	-	6
Strumigenys koningsbergeri Forel 1905	6	2	-	-	8
Strumigenys kraepelini Forel 1905	1	3	-	-	4
Strumigenys macerina Bolton 2000	2	1	-	1	4
Strumigenys naberia Bolton 2000	2	1	-	1	4
Strumigenys nothomopyx Bolton 2000	2	-	-	-	2
Strumigenys prosopis Bolton 2000	-	-	-	2	2
Strumigenys rofocala Bolton 2000	24	25	11	16	76
Strumigenys rotogenys Bolton 2000	2	5	-	-	7
Strumigenys seynoka Bolton 2000	3	2	1	-	6
Strumigenys signeae Forel 1905	2	-	-	5	7
Strumigenys sp. near conturba Bolton 2000	-	3	-	-	3
Strumigenys strygax Bolton 2000	-	-	-	2	2
Tetheamyrma subspongia Bolton 1991	-	4	-	-	4
Tetramorium (chepocha-group) sp.	3	10	3	10	26
Tetramorium (scabrosum-group) sp.	-	4	8	-	12
Tetramorium bicarinatum (Nylander 1846)	-	-	1	-	1
Tetramorium curtulum Emery 1895	7	-	2	3	12
Tetramorium insolens (Smith 1861)	-	-	-	2	2
Tetramorium meshena (Bolton 1976)	1	-	-	-	1
Tetramorium sp. 15	-	1	-	-	1
Tetramorium sp. near vertigum Bolton 1977	11	3	4	1	19
Tetramorium tonganum Mayr 1870	1	2	-	-	3
Vollenhovia sp. 1	-	3	-	10	13
Vollenhovia sp. 2	-	-	2	1	3
Ponerinae
Anochetus sp. near graeffei Mayr 1870	2	9	1	2	14
Anochetus sp. 2	3	10	5	3	21
Anochetus sp. 3	-	1	-	-	1
Anochetus sp. 3a	1	-	-	-	1
Anochetus sp. 4	-	3	-	-	3
Anochetus sp. 5	3	-	-	-	3
Anochetus sp. 6	-	1	-	-	1
Emeryopone buttelreepeni Forel 1912	2	3	-	-	5
Hypoponera sp. 1	11	1	-	2	14
Hypoponera sp. 3	7	15	2	2	26
Hypoponera sp. 4	3	17	3	-	23
Hypoponera sp. 7	3	12	10	11	36
Hypoponera sp. 9	7	8	2	1	18
Hypoponera sp. 10	14	7	-	-	21
Hypoponera sp. AL16B	26	16	4	15	61
Hypoponera sp. 13	-	1	-	-	1
Hypoponera sp. 15	1	-	-	1	2
Leptogenys sp. 1	2	-	-	-	2
Leptogenys sp. 3	1	-	-	-	1
Leptogenys sp. 5	1	2	-	-	3
Leptogenys sp. 8	1	1	-	-	2
Myopias sp. 2	-	5	-	-	5
Myopias sp. 3	-	1	-	-	1
Myopias sp. 4	-	1	-	-	1
Myopias sp. 5	1	-	-	-	1
Odontomachus rixosus Smith 1857	1	-	1	3	5
Odontoponera transversa (Smith 1857)	2	-	-	-	2
Pachycondyla tridentata Smith 1858	-	1	-	-	1
Pachycondyla insularis (Emery 1889)	-	1	-	2	3
Pachycondyla pilidorsalis Yamane 2007	3	5	2	8	18
Pachycondyla sp.1	-	4	-	8	12
Pachycondyla sp.6	4	-	-	1	5
Pachycondyla sp.7	1	-	1	1	3
Pachycondyla sp. 9	-	-	1	7	8
Pachycondyla sp. 10	-	-	-	1	1
Proceratiinae
Discothyrea sp. 1	1	4	-	4	9
Discothyrea sp. 2	-	1	-	-	1
Probolomyrmex maryatiae Eguchi, Yoshimura & Yamane 2006	5	-	-	-	5
Proceratium sp. 1	-	1	-	-	1
Proceratium sp. 2	1	-	-	-	1
Proceratium sp. 3	-	2	-	3	5
Proceratium sp. 4	-	1	-	-	1
Proceratium sp. 5	-	-	-	1	1
NUMBER OF SPECIES	114	129	68	89	206
NUMBER OF SPECIES OCCURRENCES	480	614	206	319	1619
1 These species are now either in Paraparatrechina or Nylanderia (LaPolla et al. 2010).
Identification was conducted with the literature cited in Pfeiffer et al. (2011).
LaPolla JS, Cheng CH, Fisher BL (2010) Taxonomic revision of the ant (Hymenoptera: Formicidae) genus Paraparatrechina in the Afrotropical and Malagasy Regions. Zootaxa 2387: 1-27.
Pfeiffer M, Mezger D, Hosoishi S, Bakhtiar EY, Kohout RJ (2011) The Formicidae of Borneo (Insecta: Hymenoptera), a preliminary species list. Asian Myrmecol 4: 9-58.
